# Supplementary material for: 2-Phosphonobutane-1,2,4,-Tricarboxylic Acid (PBTC): pH-Dependent Behavior Studied by Means of Multinuclear NMR Spectroscopy
Source: Molecules. 2022 Jun 24;27(13):4067. doi: 10.3390/molecules27134067 (PMC9268528; doi:10.3390/molecules27134067)
Supplement: Supplementary file 1 [file molecules-27-04067-s001.zip]

Archive with 1 entries (1 files):
- molecules-1775881-supplementary.pdf
